# Supplementary material for: Renal Health Improvement in Diabetes through Microbiome Modulation of the Gut–Kidney Axis with Biotics: A Systematic and Narrative Review of Randomized Controlled Trials
Source: Int J Mol Sci. 2022 Nov 27;23(23):14838. doi: 10.3390/ijms232314838 (PMC9740604; doi:10.3390/ijms232314838)
Supplement: Supplementary file 1 [file ijms-23-14838-s001.zip]

Archive with 1 entries (1 files):
- ijms-2028621-supplementary.pdf
